# Supplementary material for: Mitochondrial genome study in blood of maternally inherited ALS cases
Source: Hum Genomics. 2023 Jul 28;17:70. doi: 10.1186/s40246-023-00516-1 (PMC10375681; doi:10.1186/s40246-023-00516-1)
Supplement: Supplementary file 1 — Additional file 1 This excel sheet contains detailed information on all subjects (patients and controls) analyzed in this study including age and sex and disease parameter for ALS patients. [file 40246_2023_516_MOESM1_ESM.xlsx]

## Sheet: whole blood
Sample ID	GEO sample number	Age at sampling [years]	Gender (m/f)	affected gene	pedigree allows maternal inheritance?	Site of Onset (bulbar/spinal)	Age at onset [year]	Disease duration [months]	ALSFRS decline/month	FTD co-morbidity?	Medication (riluzole, edaravone, others)	Haplogroup	Pedigree no.
ALS1	SAMPLE 2	59	f	unknown	no	N/A	N/A	NA	N/A	N/A	N/A	H	4
ALS2	SAMPLE 4	50	m	unknown	yes	spinal	50	N/A	0.102564	no	yes	H	2
ALS3	SAMPLE 6	70	m	unknown	yes	spinal	68	82	0.764706	no	yes	V	1
ALS4	SAMPLE 8	54	m	C9ORF72	yes	spinal	54	N/A	N/A	no	yes	H	20
ALS5	SAMPLE 9	51	m	unknown	yes	spinal	50	N/A	1.27778	no	yes	U*	16	*imperfect match
ALS6	SAMPLE 21	49	f	SOD1	no	spinal	33	N/A	0.0392157	no	no	H	18
ALS7	SAMPLE 23	56	f	unknown	no	spinal	55	N/A	N/A	no	yes	U	10
ALS8	SAMPLE 25	63	m	unknown	no	spinal	57	N/A	0.106061	no	yes	T	6
ALS9	SAMPLE 27	44	f	unknown	no	bulbar	32	N/A	0.352941	no	no	U	7
ALS10	SAMPLE 37	54	m	unknown	no	spinal	53	N/A	N/A	N/A	N/A	HV	5
ALS11	SAMPLE 41	54	f	unknown	no	spinal	53	41	2.16667	no	yes	K	14
ALS12	SAMPLE 45	51	m	SOD1	no	spinal	48	64	N/A	no	yes	H	17
ALS13	SAMPLE 51	52	m	unknown	no	bulbar	51	N/A	N/A	no	yes	H	11
ALS14	SAMPLE 55	66	m	unknown	no	spinal	62	N/A	0.916667	no	no	H	13
ALS15	SAMPLE 59	59	m	C9ORF72	no	spinal	59	21	N/A	no	yes	H	21
ALS16	SAMPLE 65	42	m	SOD1	no	spinal	52	25	N/A	no	no	H	34
ALS17	SAMPLE 70	54	f	KIF5A	no	spinal	53	45	N/A	no	yes	H	38
ALS18	SAMPLE 72	71	m	unknown	no	spinal	70	18	N/A	no	yes	HV	39
ALS19	SAMPLE 74	49	m	C9ORF72	yes	bulbar	49	46	0.5	no	no	J	40
ALS20	SAMPLE 79	60	m	unknown	no	spinal	55	76	N/A	N/A	N/A	U	44
ALS21	SAMPLE 80	41	m	FUS	no	bulbar	41	14	N/A	no	yes	U	45
ALS22	SAMPLE 82	63	f	C9ORF72	yes	spinal	62	61	0.227273	no	yes	T	46
ALS23	SAMPLE 84	45	f	C9ORF72	no	spinal	44	19	2.66667	no	yes	H	47
ALS24	SAMPLE 89	66	f	C9ORF72	no	bulbar	65	27	N/A	N/A	N/A	I	51
ALS25	SAMPLE 91	72	m	C9ORF72	no	spinal	59	30	N/A	no	yes	I	52
ALS26	SAMPLE 93	46	f	C9ORF72	yes	spinal	44	57	0.875	no	yes	T	53
ALS27	SAMPLE 95	52	f	C9ORF72	yes	bulbar	50	28	1	no	no	H	54
ALS28	SAMPLE 97	45	f	C9ORF72	yes	bulbar	32	N/A	N/A	no	yes	U	55
ALS29	SAMPLE 99	48	m	unknown	yes	bulbar	35	26	N/A	N/A	N/A	J	56
ALS30	SAMPLE 101	51	f	FUS	no	N/A	36	23	N/A	N/A	N/A	H	57
ALS31	SAMPLE 103	82	m	unknown	yes	spinal	61	180	N/A	no	no	H	58
ALS32	SAMPLE 105	54	m	SOD1	no	spinal	52	N/A	0.625	no	yes	U	59
ALS33	SAMPLE 109	73	m	C9ORF72	yes	bulbar	70	52	N/A	no	yes	J	61
ALS34	SAMPLE 116	71	f	C9ORF72	yes	bulbar	70	16	N/A	yes	yes	J	65
ALS35	SAMPLE 118	60	m	C9ORF72	yes	bulbar	58	N/A	N/A	no	yes	J	66
ALS36	SAMPLE 122	49	m	unknown	yes	bulbar	48	N/A	2.27273	no	yes	K	68
ALS37	SAMPLE 153	68	f	unknown	yes	spinal	68	15	3	yes	yes	U	87
ALS38	SAMPLE 157	44	m	FUS	yes	spinal	43	N/A	0.565217	no	yes	H	90
ALS39	SAMPLE 160	52	m	C9ORF72	yes	spinal	51	14	N/A	no	yes	U	93
ALS40	SAMPLE 164	62	f	SOD1	yes	spinal	61	13	4.25	no	yes	H	97
ALS41	SAMPLE 174	62	f	C9ORF72	no	N/A	60	N/A	N/A	no	no	H	112
ALS42	SAMPLE 178	68	m	C9ORF72	no	spinal	68	N/A	0.318182	yes	yes	T	118
ALS43	SAMPLE 179	79	f	unknown	no	spinal	77	54	N/A	no	no	U	119
ALS44	SAMPLE 180	52	f	C9ORF72	yes	spinal	51	N/A	2.8	no	yes	HV	120
ALS45	SAMPLE 181	42	f	unknown	yes	bulbar	40	41	N/A	no	yes	H	121
ALS46	SAMPLE 182	42	m	FUS	yes	N/A	ne	N/A	N/A	no	no	V	122
ALS47	SAMPLE 183	61	m	unknown	yes	spinal	58	N/A	0.769231	no	yes	H	124
ALS48	SAMPLE 184	79	m	unknown	no	spinal	78	N/A	N/A	no	yes	H	125
C1	SAMPLE 11	56	f	control								T
C2	SAMPLE 13	51	m	control								H
C3	SAMPLE 15	71	m	control								T
C4	SAMPLE 17	49	m	control								H
C5	SAMPLE 19	48	m	control								H
C6	SAMPLE 29	55	m	control								H
C7	SAMPLE 31	63	f	control								H
C8	SAMPLE 33	68	m	control								H
C9	SAMPLE 35	47	f	control								U
C10	SAMPLE 39	44	f	control								U
C11	SAMPLE 43	50	f	control								H
C12	SAMPLE 47	44	m	control								K
C13	SAMPLE 53	50	m	control								T
C14	SAMPLE 57	61	m	control								U
C15	SAMPLE 61	57	m	control								U
C16	SAMPLE 63	43	f	control								X
C17	SAMPLE 107	64	m	control								H
C18	SAMPLE 111	54	m	control								M
C19	SAMPLE 113	60	m	control								U
C20	SAMPLE 120	65	m	control								H
C21	SAMPLE 124	71	f	control								X
C22	SAMPLE 126	49	f	control								T
C23	SAMPLE 128	58	f	control								U
C24	SAMPLE 132	74	m	control								H
C25	SAMPLE 135	45	m	control								H
C26	SAMPLE 137	78	f	control								U
C27	SAMPLE 140	61	f	control								T
C28	SAMPLE 142	83	m	control								H
C29	SAMPLE 146	42	m	control								U
C30	SAMPLE 148	56	m	control								T
C31	SAMPLE 151	70	f	control								H
C32	SAMPLE 155	43	f	control								R
C33	SAMPLE 158	63	f	control								H
C34	SAMPLE 159	55	f	control								H
C35	SAMPLE 161	78	m	control								J
C36	SAMPLE 162	69	f	control								H
C37	SAMPLE 163	54	f	control								J
C38	SAMPLE 165	49	f	control								H
C39	SAMPLE 166	51	m	control								V
C40	SAMPLE 167	72	f	control								H
C41	SAMPLE 168	44	f	control								H
C42	SAMPLE 169	53	m	control								H
C43	SAMPLE 170	76	m	control								T
C44	SAMPLE 171	58	m	control								H
C45	SAMPLE 172	77	m	control								H
C46	SAMPLE 173	48	f	control								R
C47	SAMPLE 175	51	f	control								B
C48	SAMPLE 176	45	m	control								H
C49	SAMPLE 177	53	m	control								U

## Sheet: WBC PLT
Sample ID	GEO sample number (platelets)	GEO sample number (white blood cells)	Age at sampling [years]	Gender (m/f)	affected gene	pedigree allows maternal inheritance?	Site of Onset (bulbar/spinal)	Age at onset [year]	Disease duration [months]	ALSFRS decline/month	FTD co-morbidity?	Medication (riluzole, edaravone, others)	Haplogroup	Pedigree no.
ALS15	SAMPLE 1	SAMPLE 145	60	m	C9ORF72	no	spinal	59	21	N/A	no	yes	H	21
ALS5	SAMPLE 3	SAMPLE 129	51	m	unknown	yes	spinal	50	N/A	0.782609	no	yes	H	16
ALS49	SAMPLE 10	SAMPLE 106	56	m	unknown	no	N/A	N/A	N/A	N/A	ne	ne	U	8
ALS10	SAMPLE 12	SAMPLE 87	57	m	unknown	no	spinal	53	N/A	N/A	ne	ne	HV	5
ALS2	SAMPLE 18	SAMPLE 83	56	m	unknown	yes	spinal	50	N/A	9.75	no	yes	H	2
ALS3	SAMPLE 20	SAMPLE 81	74	m	unknown	yes	spinal	68	82	1.30769	no	yes	V	1
ALS50	SAMPLE 22	SAMPLE 85	63	f	unknown	yes	spinal	52	N/A	9.33333	no	yes	H	3
ALS1	SAMPLE 24	SAMPLE 86	59	f	unknown	no	N/A	N/A	N/A	N/A	N/A	N/A	H	4
ALS8	SAMPLE 26	SAMPLE 88	73	m	unknown	no	spinal	57	N/A	9.42857	no	yes	T	6
ALS9	SAMPLE 28	SAMPLE 102	52	f	unknown	no	bulbar	32	N/A	2.83333	no	no	U	7
ALS51	SAMPLE 30	SAMPLE 104	73	m	unknown	no	spinal	57	N/A	N/A	no	yes	H	8
ALS7	SAMPLE 44	SAMPLE 108	67	f	unknown	no	spinal	55	N/A	N/A	no	yes	U	10
ALS13	SAMPLE 46	SAMPLE 110	53	m	unknown	no	bulbar	51	N/A	N/A	no	yes	H	11
ALS14	SAMPLE 48	SAMPLE 112	67	m	unknown	no	spinal	62	N/A	1.09091	no	no	H	13
ALS11	SAMPLE 49	SAMPLE 125	55	f	unknown	no	spinal	53	41	0.461538	no	yes	K	14
ALS52	SAMPLE 50	SAMPLE 127	73	f	SOD1	yes	spinal	49	N/A	N/A	no	yes	J	15
ALS12	SAMPLE 52	SAMPLE 130	58	m	SOD1	no	spinal	48	64	N/A	no	yes	H	17
ALS6	SAMPLE 66	SAMPLE 131	50	f	SOD1	no	spinal	33	N/A	25.5	no	no	H	18
ALS53	SAMPLE 67	SAMPLE 133	38	m	C9ORF72	no	N/A	N/A	N/A	N/A	N/A	N/A	H	19
ALS4	SAMPLE 68	SAMPLE 144	54	m	C9ORF72	yes	spinal	54	N/A	N/A	no	yes	H	20
ALS54	SAMPLE 69	SAMPLE 147	76	f	C9ORF72	no	bulbar	72	63	N/A	no	yes	H	22
ALS55	SAMPLE 71	SAMPLE 149	74	f	C9ORF72	no	spinal	72	N/A	N/A	no	yes	N	12
C50	SAMPLE 5	SAMPLE 134	53	m	control								H
C51	SAMPLE 7	SAMPLE 123	61	m	control								J
C52	SAMPLE 14	SAMPLE 119	55	m	control								H
C53	SAMPLE 16	SAMPLE 117	56	m	control								H
C54	SAMPLE 32	SAMPLE 90	69	f	control								J
C55	SAMPLE 34	SAMPLE 92	78	f	control								K
C56	SAMPLE 36	SAMPLE 94	49	f	control								H
C57	SAMPLE 38	SAMPLE 96	71	f	control								H
C58	SAMPLE 40	SAMPLE 98	62	f	control								H
C59	SAMPLE 42	SAMPLE 100	73	f	control								K
C60	SAMPLE 54	SAMPLE 114	63	f	control								H
C61	SAMPLE 56	SAMPLE 115	55	f	control								T
C62	SAMPLE 58	SAMPLE 136	78	m	control								H
C63	SAMPLE 60	SAMPLE 138	53	m	control								H
C64	SAMPLE 62	SAMPLE 139	38	m	control								N
C65	SAMPLE 64	SAMPLE 141	72	m	control								U
C66	SAMPLE 73	SAMPLE 143	53	m	control								U
C67	SAMPLE 75	SAMPLE 150	58	m	control								H
C68	SAMPLE 76	SAMPLE 152	73	m	control								HV
C69	SAMPLE 77	SAMPLE 154	52	f	control								V
C70	SAMPLE 78	SAMPLE 156	67	m	control								K
C71	N/A	SAMPLE 121	57	m	control

## Sheet: ND5 mutations bulbar patients
Sample ID	pedigree allows maternal inheritance?	gene position
ALS19	yes	12612
		13708
		13934
ALS27	yes	12599
ALS28	yes	12372
		13565
ALS29	yes	12612
		13476
		13708
		13934
ALS33	yes	12612
		13681
		13708
ALS34	yes	12612
		13681
		13708
ALS35	yes	12612
		13708
ALS36	yes	12372
ALS45	yes	12771
		13434
ALS9	no	12372
ALS13	no	-
ALS21	no	12557
		12372
		13020
		13734
ALS24	no	12705
		13780
